# Supplementary material for: Comparative Proteomics Analyses of Kobresia pygmaea Adaptation to Environment along an Elevational Gradient on the Central Tibetan Plateau
Source: PLoS One. 2014 Jun 2;9(6):e98410. doi: 10.1371/journal.pone.0098410 (PMC4041879; doi:10.1371/journal.pone.0098410)
Supplement: File S1 — Supporting Figures. Figure S1, The second set 2-DE of four K. pygmaea samples from different elevations. Figure S2, The third set 2-DE of four K. pygmaea samples from different elevations. (ZIP) [file pone.0098410.s001.zip]

Archive with 3 entries (3 files):
- Manuscript-2.doc
- Supporting information.pptx
- Manuscript-1.doc
